# Supplementary material for: Pyrosequencing of supra- and subgingival biofilms from inflamed peri-implant and periodontal sites
Source: BMC Oral Health. 2014 Dec 17;14:157. doi: 10.1186/1472-6831-14-157 (PMC4298060; doi:10.1186/1472-6831-14-157)
Supplement: Supplementary file 1 — Additional file 1: 16S rRNA gene sequences. (ZIP 965 KB) [file 12903_2014_486_MOESM1_ESM.zip]

Archive with 1 entries (1 files):
- denoised_16S amplicon pool.txt
